# Supplementary material for: What makes Sanriku waters the southernmost habitat of northern fur seals? Winter–spring habitat use in relation to oceanographic environments
Source: PLoS One. 2023 Jun 21;18(6):e0287010. doi: 10.1371/journal.pone.0287010 (PMC10284389; doi:10.1371/journal.pone.0287010)
Supplement: S1 File — (CSV) [file pone.0287010.s003.csv]

year	day	lat	lon	dist	sight	SST	T10	FRO	F10	DEP	SLO	CHL
2004	413	38.3	141.8	2.470402236948	0	10.17	10.143	0.588249096896885	0.608175139248556	201.722222222222	0.444166026291426	0.949900269508362
2004	413	38.3	141.9	2.93854849303635	0	10.104	10.072	0.439973862860057	0.465559877996376	278.583333333333	0.568089884245767	1.74571776390076
2004	413	38.4	141.6	9.90453893298099	0	9.545	9.484	0.556259831373793	0.701530469758798	120.611111111111	0.438907975112166	3.0788881778717
2004	413	38.4	141.7	9.90059103553817	0	9.978	9.936	0.672621736193531	0.69855422123125	158	0.171275280658724	1.69887518882751
2004	413	38.4	141.8	6.26713742478657	0	9.801	9.757	0.523187346941801	0.545354930297691	201.083333333333	0.470843870162339	1.24151742458344
2004	413	38.5	141.7	3.26664911201956	0	9.688	9.63	0.472002118639313	0.498303120600303	160.527777777778	0.18827748006456	1.92895096540451
2004	413	38.5	141.8	5.38487389498453	0	9.664	9.617	0.41931491745465	0.453722382079614	201.166666666667	0.457321299321087	1.33290112018585
2004	413	38.5	141.9	8.62011094420251	0	9.732	9.688	0.334504110587599	0.353243542049957	284.638888888889	0.651367047858385	1.64776563644409
2004	413	38.6	141.6	9.93244691643689	0	9.345	9.269	0.615227600161112	0.793098354556357	122.416666666667	0.323217268823762	1.03940904140472
2004	413	38.6	141.7	6.6475686228944	0	9.513	9.445	0.60924953836667	0.668081581844614	158.472222222222	0.215626107957356	1.20575970411301
2004	413	38.6	141.8	1.92644716617051	0	9.384	9.307	0.279646205052026	0.298283422268151	197.833333333333	0.407286892564396	0.924100995063782
2004	414	38	141.6	3.13582914262283	0	10.882	10.61	0.609434163794581	0.7026841395677	143.694444444444	0.0967435208894581	1.18170297145844
2004	414	38	141.7	5.00132878156579	1	10.868	10.589	0.450787089433582	0.470106370941726	166.111111111111	0.362247815560123	1.09005212783813
2004	414	38	141.8	4.81100011520048	2	10.81	10.548	0.332362753629223	0.312424390853211	220.166666666667	0.569151303308894	1.09485971927643
2004	414	38	141.9	5.28970248914999	2	10.765	10.461	0.274754435814966	0.252356890137756	287.166666666667	0.587475074852355	2.84189391136169
2004	414	38.1	141.6	0.217773093274546	0	10.627	10.358	0.513919254358114	0.630518040979003	138.25	0.114042694548982	1.6133074760437
2004	414	38.1	141.7	4.16154306599149	0	10.711	10.448	0.192566871501824	0.13080137613955	162.111111111111	0.304772987841179	1.04180079698563
2004	414	38.1	141.8	4.97851029595265	1	10.698	10.436	0.297309602939429	0.287577815556068	211.444444444444	0.326082081542418	0.966398000717163
2004	414	38.1	141.9	8.49530990204085	1	10.603	10.349	0.320039060116105	0.302167172273893	266.416666666667	0.581626655343556	1.20803928375244
2004	414	38.2	141.6	2.97295140583053	0	10.494	10.182	0.890674463538728	1.0604739506466	129.555555555556	0.27349468752185	2.60282218456268
2004	414	38.2	141.7	8.4340416097142	0	10.689	10.484	0.294592939494483	0.282793210668149	155.055555555556	0.25255406883001	1.13783241808414
2004	414	38.2	141.8	5.02706003305604	1	10.533	10.278	0.416403650320215	0.445701693961331	208.888888888889	0.450403770948247	0.921111017465591
2004	414	38.2	141.9	1.5518916630037	0	10.473	10.197	0.375666075125236	0.351411439768258	276.916666666667	0.390800589156193	1.27480620145798
2004	414	38.3	141.7	1.83472759184726	0	10.419	10.182	0.633921919482203	0.715118172052704	155.194444444444	0.185642753072767	1.24605309963226
2004	414	38.3	141.8	5.02008627862713	0	10.342	10.095	0.553563907783013	0.576933271704797	201.722222222222	0.444166026291426	0.949900269508362
2004	414	38.3	141.9	5.95090190435996	2	10.266	10.028	0.463035635777638	0.476428378667769	278.583333333333	0.568089884245767	1.74571776390076
2004	415	37.5	141.7	2.03263889998129	0	11.373	11.122	0.222308344422786	0.178196520729222	320.555555555556	0.516205758743143	1.24201041460037
2004	415	37.5	141.8	1.71018276043409	0	11.406	11.145	0.503589118230329	0.573226831193376	394.805555555556	0.516165060050744	1.73162043094635
2004	415	37.6	141.8	7.16368606087126	5	11.211	10.941	0.312360368805008	0.336964389809962	378.388888888889	0.40852243288701	1.49305689334869
2004	415	37.6	141.9	9.40714006918695	5	11.384	11.144	0.712767142901523	0.855796704831234	443.138888888889	0.518414240507945	1.79057860374451
2004	415	37.7	141.6	3.38429702256576	1	11.33	11.106	0.19220041623264	0.228122773961742	216.527777777778	0.858032034022109	1.07401424646378
2004	415	37.7	141.7	8.68310381568244	3	11.243	10.986	0.247814446713665	0.306776791821025	315.138888888889	0.506045574243777	1.18175357580185
2004	415	37.7	141.8	5.00596543930233	2	11.106	10.822	0.210983411670207	0.231708869057705	379.222222222222	0.349229658064824	1.15392160415649
2004	415	37.7	141.9	0.23941984814714	0	11.138	10.869	0.474813647655583	0.564880518339942	445.888888888889	0.53808487541616	1.81698107719421
2004	415	37.8	141.7	3.85552299569554	0	11.191	10.932	0.298241512871698	0.359089125427102	312.083333333333	0.614932182827053	0.842367112636566
2004	415	37.8	141.8	5.02944607762468	4	11.028	10.741	0.235800763357543	0.262345192446898	391.416666666667	0.48503401557506	0.975470304489136
2004	415	37.8	141.9	9.79545788477097	0	11.002	10.703	0.288402496521787	0.332729619961915	462.833333333333	0.561442172654775	1.12274694442749
2004	415	37.9	141.6	3.14905814361362	0	11.159	10.927	0.38996025438498	0.457683296614592	146.888888888889	0.458891426460772	1.08476114273071
2004	415	37.9	141.7	6.15977304353852	0	11.135	10.883	0.353073646708446	0.420462840213019	257.333333333333	0.966612770559017	0.87327566742897
2004	415	37.9	141.8	4.99875905471019	0	10.965	10.694	0.334450295260745	0.380947502944959	319.722222222222	0.852664922085717	1.60189056396484
2004	415	37.9	141.9	4.67718771435924	0	10.864	10.572	0.221822000712283	0.254907826478514	379.583333333333	1.15019339924673	1.4859858751297
2004	416	37.4	141.8	4.70718161610609	2	11.487	11.441	0.839598118149392	0.880009090862134	442.194444444444	0.680054803613187	1.13498103618622
2004	416	37.4	141.9	9.7640332716722	1	11.974	11.947	1.44612585897632	1.47412923449744	527.194444444444	0.795234309837281	1.30810880661011
2004	416	37.5	141.6	2.37486305646368	0	11.431	11.375	0.2434296612987	0.23661149591683	246.944444444444	0.479210160602677	1.05148720741272
2004	416	37.5	141.7	4.21444157975296	0	11.301	11.247	0.25960932186653	0.241629882257969	320.555555555556	0.516205758743143	1.24201041460037
2004	416	37.5	141.8	2.61682832625259	1	11.277	11.227	0.45944858254216	0.477669341699885	394.805555555556	0.516165060050744	1.73162043094635
2004	417	37.3	141.3	4.18689348673027	0	12.072	12.021	0.526476020346607	0.5171189418306	133.5	0.121059123383581	0.98944503068924
2004	417	37.3	141.4	2.08760130991971	0	11.999	11.934	0.309782181540513	0.30926040807061	150.722222222222	0.175797161590772	0.813624203205109
2004	417	37.3	141.5	0.883708209432084	1	11.789	11.72	0.557402906343339	0.552786577261062	190.722222222222	0.40980641865912	0.916972577571869
2004	417	37.4	141.3	2.49625374044957	1	11.686	11.627	0.850762011375684	0.852718593675546	124.611111111111	0.149307823096578	1.09099078178406
2004	417	37.4	141.4	5.0113297785103	1	11.755	11.71	0.666790821772466	0.644920150096119	142.944444444444	0.141244047675024	0.873463571071625
2004	417	37.4	141.5	3.62224709997185	1	11.615	11.556	0.367081734767614	0.366292233059891	178.916666666667	0.449453064413818	0.791858911514282
2004	417	37.4	141.6	6.31424547928335	1	11.52	11.449	0.183896710139143	0.169623111632818	260.444444444444	0.580076999756706	1.09937572479248
2004	417	37.5	141.3	6.53876683131415	1	11.222	11.169	0.715453003348228	0.70615366599629	116.194444444444	0.18070360459493	1.06254625320435
2004	417	37.5	141.4	7.10682342266513	1	11.336	11.293	0.66153911448984	0.661879898471014	136.916666666667	0.115195956925029	0.852971017360687
2004	417	37.5	141.5	4.36047222232801	1	11.507	11.463	0.233265942649157	0.211376441449845	170.305555555556	0.475553318085501	0.849569201469421
2004	418	37.5	141.4	0.895736621040001	0	11.431	11.316	0.607796018414073	0.635047242337136	136.916666666667	0.115195956925029	0.852971017360687
2004	418	37.6	141.4	2.25035930739616	0	11.24	11.149	0.533840800239173	0.462212072538137	131.722222222222	0.0858525462794031	1.03986799716949
2004	418	37.6	141.5	6.78062016234532	0	11.683	11.369	0.196229457523583	0.157136883003324	150.361111111111	0.475105847084693	0.792542219161987
2004	418	37.6	141.6	6.69253063360124	0	11.355	11.255	0.521819892300016	0.336867926641881	244.083333333333	0.57445900552466	0.939198791980743
2004	418	37.7	141.3	6.72613843291934	1	10.904	10.752	0.449365107679712	0.564200319035713	94.0555555555556	0.276681784834204	1.67138481140137
2004	418	37.7	141.4	9.66944321800483	2	11.376	11.05	0.611392672510884	0.696181729148359	127.694444444444	0.126791387560417	1.23176223039627
2004	418	37.7	141.5	2.04048230161956	0	11.428	11.365	0.478351335317462	0.254717490565528	140.666666666667	0.136513507727055	0.959223449230194
2004	418	37.8	141.4	1.60464476781603	0	10.925	10.819	0.89550265214571	0.803199850597597	121.833333333333	0.194421476103848	1.60454654693604
2004	418	37.8	141.5	7.86303296480098	1	11.217	11.153	0.498317168076717	0.748863806042193	138	0.0405319776576178	1.10822939872742
2004	418	37.8	141.6	6.6732967594468	0	11.293	11.23	0.245725456556703	0.290795460762372	184.75	0.8742272327317	0.769083678722382
2004	419	37.8	141.4	3.08573421062155	0	10.832	10.764	0.566467121729055	0.624378891379264	121.833333333333	0.194421476103848	1.60454654693604
2004	419	37.9	141.3	0.109272207701766	0	11.194	10.37	0.0980815986819123	0.116764720699362	75.6111111111111	0.274641320668463	1.70467293262482
2004	419	37.9	141.4	0.335732759728612	0	10.663	10.563	0.566053884360846	0.502582331563694	115.194444444444	0.206699591418645	1.58900237083435
2004	420	37.9	141.3	6.75436745087364	12	11.582	10.532	0.0291547594742271	0.0688839603971776	75.6111111111111	0.274641320668463	1.70467293262482
2004	420	37.9	141.4	4.9979561364477	3	10.847	10.717	0.834200215775566	0.279846386433701	115.194444444444	0.206699591418645	1.58900237083435
2004	420	37.9	141.5	4.9683750667596	0	10.781	10.687	0.388600051466802	0.417493712527505	136.916666666667	0.0775434647066052	1.32690238952637
2004	420	37.9	141.6	2.57421141878465	0	10.956	10.866	0.61541693184377	0.593023608299029	146.888888888889	0.458891426460772	1.08476114273071
2004	420	38	141.6	2.5564340829248	0	10.723	10.65	0.96679522133697	0.308150937042223	143.694444444444	0.0967435208894581	1.18170297145844
2004	421	38	141.3	2.0077637153441	0	10.699	10.685	0.466026823262352	0.476016806425993	68.5833333333333	0.262420487283761	1.72096371650696
2004	421	38	141.4	5.10421540840008	0	10.481	10.463	0.318692641898114	0.315626361383202	106.083333333333	0.207068489781584	1.81978619098663
2004	421	38	141.5	5.1567507506381	0	10.525	10.509	0.409499694749581	0.408724846320848	129.666666666667	0.129911954272336	2.01552414894104
2004	421	38	141.6	1.24078494822094	0	10.564	10.547	0.317050469168553	0.260317114304843	143.694444444444	0.0967435208894581	1.18170297145844
2004	421	38.1	141.3	4.73585830971603	0	10.677	10.645	0.359200501113236	0.359012534600117	56.6388888888889	0.213732141131635	1.55752182006836
2004	421	38.1	141.4	4.88492873510464	0	10.451	10.438	0.507737136715446	0.494772675074119	87.1111111111111	0.234584508033906	2.12892079353333
2004	421	38.1	141.5	5.11535485929433	0	10.278	10.261	0.459314706927614	0.460352039204782	115.916666666667	0.206307802933802	1.99764049053192
2004	421	38.1	141.6	6.59702815705106	0	10.468	10.456	0.531337933898945	0.529990565953773	138.25	0.114042694548982	1.6133074760437
2004	422	38	141	5.8132425790385	0	11.514	11.023	0.789615729326614	1.59208197025153	30.1111111111111	0.056161717030225	1.41676318645477
2004	422	38	141.1	4.88184592257283	0	11.482	10.867	0.194648400969543	0.538420839121221	34.7777777777778	0.0407329911624753	1.30435836315155
2004	422	38	141.2	4.885685357307	0	11.482	10.972	0.178101094887145	0.154728794993048	41.6111111111111	0.111556144144857	1.66527312994003
2004	422	38	141.3	2.31854266865962	1	11.336	10.713	0.345150691727541	0.484905145363502	68.5833333333333	0.262420487283761	1.72096371650696
2004	422	38.1	141.1	8.40294342753895	0	11.701	11.352	0.515795502112999	1.01269640070457	31.9722222222222	0.045350805897284	1.62258887290955
2004	422	38.1	141.2	9.35638035722831	0	11.387	10.835	0.506040512212215	0.786929475874428	38.8055555555556	0.086964076654773	1.75850164890289
2004	422	38.1	141.3	3.14269588831919	0	11.215	10.639	0.351404325528302	0.434028800887685	56.6388888888889	0.213732141131635	1.55752182006836
2004	422	38.1	141.5	0.973744493870578	0	11.026	10.253	0.359093302638744	0.467052459580292	115.916666666667	0.206307802933802	1.99764049053192
2004	422	38.2	141.1	6.90501303320319	0	11.903	11.702	0.186316934281347	0.319751465985693	24.2777777777778	0.129978041071236	2.95282292366028
2004	422	38.2	141.2	9.69207981013289	0	11.623	11.305	0.692405950292168	1.00053035935947	35.3055555555556	0.0900777371217597	2.53530579805374
2004	422	38.2	141.3	8.80087646798398	0	11.218	10.772	0.824316686716942	1.14659888365548	42.3055555555556	0.0901631751000272	2.34342384338379
2004	422	38.2	141.4	5.00179054761688	0	10.88	10.197	0.492395166507552	1.15685521998217	46.5882352941176	0.427122273144889	2.34361851215363
2004	422	38.2	141.5	3.75674439164776	0	10.776	10.039	0.42618423246291	0.427796680679035	73.7647058823529	0.645534358149898	2.88973665237427
2004	423	37.9	141	8.15302375604952	0	10.742	10.25	0.367077648461467	0.763534544077739	26.3055555555556	0.0891157555213841	1.57519447803497
2004	423	38	141.2	4.22866897722221	0	10.96	10.949	0.198655480669424	0.178011235600452	41.6111111111111	0.111556144144857	1.66527312994003
2004	423	38	141.3	0.928939750329163	0	10.752	10.701	0.38215441905073	0.503989087183442	68.5833333333333	0.262420487283761	1.72096371650696
2004	424	37.9	141	1.26072714427997	0	10.484	10.467	0.73819374150693	0.746024128296129	26.3055555555556	0.0891157555213841	1.57519447803497
2004	424	37.9	141.1	1.86669038606625	0	10.776	10.771	0.301124558945298	0.311261947561855	34.1111111111111	0.0594801880163462	1.5733095407486
2004	424	37.9	141.2	4.49693278053284	7	10.784	10.777	0.122588743365776	0.127141653284832	45.7777777777778	0.133608530985228	1.661665558815
2004	424	37.9	141.3	3.25490500530995	4	10.654	10.645	0.212849712238472	0.212720473861826	75.6111111111111	0.274641320668463	1.70467293262482
2004	425	37.7	141.1	5.65452374972264	0	11.029	11.004	0.411316180085344	0.416806909731594	36.25	0.11761645567604	2.33569675683975
2004	425	37.7	141.2	4.18172514433434	0	10.921	10.881	0.248018144497533	0.251872983862897	54.8333333333333	0.205945655783616	2.11518102884293
2004	425	37.8	141.1	9.72485555657679	0	10.855	10.831	0.386870779460016	0.41363026968538	34.5555555555556	0.0693801405518109	1.6633483171463
2004	425	37.8	141.2	5.78863491763205	2	10.851	10.817	0.178644899171513	0.178932948335403	48.4444444444444	0.185132253660438	1.70014703273773
2004	425	37.8	141.3	3.15836390516515	4	10.738	10.702	0.279431565861841	0.276944037668263	84.1666666666667	0.267434460334776	1.86214101314545
2004	425	37.9	141.2	2.57441832183379	0	10.786	10.757	0.140698258695693	0.14800337833982	45.7777777777778	0.133608530985228	1.661665558815
2004	429	37.5	141.1	4.85528890061841	0	11.633	10.845	0.174917123232689	0.832072713168746	34.1666666666667	0.175521318737834	1.47704184055328
2004	429	37.5	141.2	7.53123409770042	1	11.496	11.283	0.316412705181064	0.238465930480645	72.9444444444444	0.355090552837507	1.9260835647583
2004	429	37.5	141.3	3.25438597637122	2	11.319	11.07	0.418359892915179	0.588646753155063	116.194444444444	0.18070360459493	1.06254625320435
2004	429	37.6	141.1	9.77125961319275	0	11.24	10.885	0.293436534875942	0.919341068374518	34.7222222222222	0.12443996822947	1.74309635162354
2004	429	37.6	141.2	7.0754693755613	2	11.594	11.293	0.227490659148899	0.285047364485272	59.4444444444444	0.281011854922242	3.08322501182556
2004	429	37.6	141.3	2.4119962633028	3	11.266	11.029	0.519804771043899	0.528534767068354	104.777777777778	0.256464072751408	1.74168479442596
2004	429	37.7	141.1	4.07754187794749	0	11.389	10.607	0.244658946290546	0.457931217542549	36.25	0.11761645567604	2.33569675683975
2004	429	37.7	141.2	4.8987022715443	3	11.27	11.037	0.286262117647446	0.469659451091958	54.8333333333333	0.205945655783616	2.11518102884293
2004	429	37.7	141.3	0.792010672884853	1	11.2	10.965	0.332356736053294	0.401390084581072	94.0555555555556	0.276681784834204	1.67138481140137
2004	430	37.3	141.1	13.3694584541382	0	12.804	11.328	0.378582883923719	0.95524865872714	51.1666666666667	0.339279907516364	1.12419545650482
2004	430	37.3	141.2	9.7931430484894	0	12.621	11.391	0.215406592285381	0.224521713871954	104.361111111111	0.292108012292963	1.24153977632523
2004	430	37.3	141.3	3.30143392286854	0	12.62	11.115	0.378868050909549	0.603075451332584	133.5	0.121059123383581	0.98944503068924
2004	430	37.4	141.1	7.92675307364498	0	12.531	11.12	0.30647185841444	1.26773893211497	38.9444444444444	0.274288388300584	1.25499081611633
2004	430	37.4	141.2	15.7862416231723	1	12.574	11.419	0.269631229645233	0.0918313671900848	89.2222222222222	0.32827628812007	1.2937821149826
2004	430	37.4	141.3	6.17829494751863	0	12.43	11.192	0.438426732761586	0.642685770808721	124.611111111111	0.149307823096578	1.09099078178406
2004	430	37.5	141.1	3.70416263261085	0	12.501	11.069	0.280028569970995	0.796769728340629	34.1666666666667	0.175521318737834	1.47704184055328
2004	501	37.4	141.1	4.34815637694625	0	11.744	11.485	0.351172322371795	0.726892013988322	38.9444444444444	0.274288388300584	1.25499081611633
2004	501	37.5	141.1	4.33648507628839	0	12.013	11.214	0.646128470197684	0.543722355619116	34.1666666666667	0.175521318737834	1.47704184055328
2004	501	37.5	141.2	4.77872087665223	1	11.615	11.432	0.278152835685708	0.230152123605237	72.9444444444444	0.355090552837507	1.9260835647583
2004	501	37.5	141.3	1.30840337501525	0	11.808	10.985	0.0688767014308894	0.844029027936837	116.194444444444	0.18070360459493	1.06254625320435
2004	502	37.5	141.1	4.88941608609677	0	11.494	11.401	0.269712810225988	0.282349074728429	34.1666666666667	0.175521318737834	1.47704184055328
2004	502	37.5	141.2	4.89775134238836	0	11.492	11.46	0.295006779583114	0.301106293524397	72.9444444444444	0.355090552837507	1.9260835647583
2004	502	37.5	141.3	0.702161219815095	0	11.199	11.1	0.536723392447172	0.943905185916468	116.194444444444	0.18070360459493	1.06254625320435
2004	502	37.6	141.1	9.75946435926435	0	11.549	11.517	0.172675997173897	0.270815435306039	34.7222222222222	0.12443996822947	1.74309635162354
2004	502	37.6	141.2	9.75042536465736	3	11.525	11.498	0.394798682875208	0.389416229759367	59.4444444444444	0.281011854922242	3.08322501182556
2004	502	37.6	141.3	3.27151650264475	0	11.178	11.151	0.743490416885114	0.784920378127615	104.777777777778	0.256464072751408	1.74168479442596
2004	502	37.7	141.1	9.00636222095509	2	11.323	11.23	0.350595208181743	0.345880037007051	36.25	0.11761645567604	2.33569675683975
2004	502	37.7	141.2	9.83988691473003	20	11.357	11.327	0.251400079554483	0.223785611691189	54.8333333333333	0.205945655783616	2.11518102884293
2004	502	37.7	141.3	2.95829703040231	4	11.172	11.138	0.469079950541483	0.935968482375342	94.0555555555556	0.276681784834204	1.67138481140137
2004	502	37.8	141.1	5.92673713236976	1	11.223	11.185	0.188597454913899	0.216363120702213	34.5555555555556	0.0693801405518109	1.6633483171463
2004	502	37.8	141.2	9.72924157884608	6	11.324	11.294	0.263427409355974	0.256912436444792	48.4444444444444	0.185132253660438	1.70014703273773
2004	502	37.8	141.3	3.24385632092925	4	11.068	11.037	0.476513378615962	0.768367750494514	84.1666666666667	0.267434460334776	1.86214101314545
2004	502	37.9	141	8.43533479445593	0	11.279	11.271	0.668697240909517	0.794640170139919	26.3055555555556	0.0891157555213841	1.57519447803497
2004	502	37.9	141.1	9.33857642842966	0	11.135	11.048	0.158473972626422	0.166769301731464	34.1111111111111	0.0594801880163462	1.5733095407486
2004	502	37.9	141.2	4.79846240291456	0	11.144	11.117	0.250191926328568	0.219920440159619	45.7777777777778	0.133608530985228	1.661665558815
2004	502	37.9	141.3	2.68922630607705	1	10.999	10.971	0.524527406338315	0.540135168268093	75.6111111111111	0.274641320668463	1.70467293262482
2004	503	37.9	141.2	2.69925894331012	0	11.387	11.31	0.24915858403836	0.25531353273965	45.7777777777778	0.133608530985228	1.661665558815
2004	503	37.9	141.3	0.749877272542384	0	11.315	11.228	0.396944580514712	0.410800438169192	75.6111111111111	0.274641320668463	1.70467293262482
2004	503	38	141	9.49313561001156	0	11.592	11.554	1.11902859659617	1.18168735289839	30.1111111111111	0.056161717030225	1.41676318645477
2004	503	38	141.1	9.73959669162099	0	11.244	11.177	0.353628335968713	0.419500893920383	34.7777777777778	0.0407329911624753	1.30435836315155
2004	503	38	141.2	7.07518676665306	0	11.299	11.224	0.115965512114594	0.0979438614717635	41.6111111111111	0.111556144144857	1.66527312994003
2004	503	38	141.3	2.07401574036422	0	11.306	11.229	0.297001683496912	0.292605536516314	68.5833333333333	0.262420487283761	1.72096371650696
2004	503	38.1	141.1	9.6954730080188	0	11.489	11.446	0.705641552064503	0.759950656292894	31.9722222222222	0.045350805897284	1.62258887290955
2004	503	38.1	141.2	7.92508923869076	0	11.289	11.227	0.502765352823762	0.549524339770314	38.8055555555556	0.086964076654773	1.75850164890289
2004	503	38.1	141.3	0.914095206078547	0	11.136	11.065	0.231397925660539	0.246130046926417	56.6388888888889	0.213732141131635	1.55752182006836
2004	503	38.2	141.1	1.57663747532684	0	11.711	11.683	0.532353266168246	0.538275951534156	24.2777777777778	0.129978041071236	2.95282292366028
2004	503	38.2	141.2	6.64395215071078	0	11.657	11.62	0.575784681977561	0.576249945770062	35.3055555555556	0.0900777371217597	2.53530579805374
2004	503	38.2	141.3	3.24957646620419	0	11.429	11.383	0.48574067155222	0.500092991352608	42.3055555555556	0.0901631751000272	2.34342384338379
2004	505	38	141.5	3.47071497817109	0	11.582	11.349	0.514839780902757	0.865543182053906	129.666666666667	0.129911954272336	2.01552414894104
2004	505	38	141.6	6.64964030907827	0	11.239	10.593	0.420192812884752	1.97493544198285	143.694444444444	0.0967435208894581	1.18170297145844
2004	505	38.1	141.3	6.30394786818631	0	11.584	11.397	0.226797266297459	0.225428480898043	56.6388888888889	0.213732141131635	1.55752182006836
2004	505	38.1	141.4	9.81635041373575	0	11.644	11.478	0.237861304124905	0.319507433403356	87.1111111111111	0.234584508033906	2.12892079353333
2004	505	38.1	141.5	2.69703413747571	0	11.731	11.366	0.423858466943861	1.43981839132579	115.916666666667	0.206307802933802	1.99764049053192
2004	505	38.2	141.5	6.2548892927888	0	11.848	11.15	0.37752086035079	2.13543367960703	73.7647058823529	0.645534358149898	2.88973665237427
2004	505	38.2	141.6	6.67519214396961	0	11.571	10.168	0.708489237744655	3.20041387948496	129.555555555556	0.27349468752185	2.60282218456268
2004	506	37.3	141.5	4.08028318908754	0	13.215	10.833	0.825969127752364	0.4112055447097	190.722222222222	0.40980641865912	0.916972577571869
2004	506	37.3	141.6	6.5697405544772	0	12.732	11.335	0.935607823823635	0.605978547475073	264.5	0.633219484089204	1.20677602291107
2004	506	37.4	141.3	6.6833928817008	2	13.294	11.69	0.530577986727681	0.63597877323068	124.611111111111	0.149307823096578	1.09099078178406
2004	506	37.4	141.4	10.0492928487048	6	12.833	11.237	0.855692117528262	0.901235263402403	142.944444444444	0.141244047675024	0.873463571071625
2004	506	37.4	141.5	2.43309145183439	0	12.734	10.794	0.570411255148423	0.417097110994551	178.916666666667	0.449453064413818	0.791858911514282
2004	506	37.5	141.4	2.15715690775038	0	12.769	11.111	0.0884590300647704	1.11296406051588	136.916666666667	0.115195956925029	0.852971017360687
2004	506	37.5	141.5	9.6364211004557	0	12.775	10.59	0.132060592153754	0.555910964094073	170.305555555556	0.475553318085501	0.849569201469421
2004	506	37.5	141.6	6.7210756420804	0	12.845	10.697	0.334341143145739	0.560508697523955	246.944444444444	0.479210160602677	1.05148720741272
2004	506	37.6	141.3	6.71139669434626	6	12.775	11.767	0.146741268905512	0.6866760517158	104.777777777778	0.256464072751408	1.74168479442596
2004	506	37.6	141.4	7.86175582683691	9	12.849	11.132	0.116249731182486	1.34475313719656	131.722222222222	0.0858525462794031	1.03986799716949
2004	506	37.6	141.5	4.90979344754765	0	12.842	10.423	0.178932948335403	0.752665264244338	150.361111111111	0.475105847084693	0.792542219161987
2004	506	37.7	141.3	1.60740251517067	2	12.899	11.618	0.249339126492415	0.568683567548773	94.0555555555556	0.276681784834204	1.67138481140137
2004	506	37.7	141.4	5.03593610719718	4	12.674	11.156	0.437154434954055	1.1694032666279	127.694444444444	0.126791387560417	1.23176223039627
2004	506	37.7	141.5	5.12865652090863	4	12.651	10.458	0.134629120178363	1.0796981059537	140.666666666667	0.136513507727055	0.959223449230194
2004	506	37.7	141.6	6.7251238379281	0	12.789	10.158	0.151990131258579	0.385709735422895	216.527777777778	0.858032034022109	1.07401424646378
2004	506	37.8	141.3	4.99237092563278	7	12.568	11.643	0.320502730097576	0.244844848832889	84.1666666666667	0.267434460334776	1.86214101314545
2004	506	37.8	141.4	4.98928549523593	8	12.489	11.28	0.29783384629689	0.84880150800997	121.833333333333	0.194421476103848	1.60454654693604
2004	506	37.8	141.5	4.98546279581634	1	12.772	10.835	0.448207541212772	1.45902501692055	138	0.0405319776576178	1.10822939872742
2004	506	37.8	141.6	4.49869931034339	0	12.846	10.015	0.789801240819486	1.09903685106551	184.75	0.8742272327317	0.769083678722382
2004	506	37.9	141.3	6.47812713685779	3	12.58	11.588	0.219965906449157	0.125399362039845	75.6111111111111	0.274641320668463	1.70467293262482
2004	506	37.9	141.4	5.27583416755073	0	12.457	11.416	0.224964441634672	0.457709514867235	115.194444444444	0.206699591418645	1.58900237083435
2004	506	37.9	141.5	4.98604550189838	0	12.38	11.185	0.396672408922023	1.26522922824285	136.916666666667	0.0775434647066052	1.32690238952637
2004	506	37.9	141.6	2.23134281666012	0	12.314	10.167	0.42302364000136	1.6356802866086	146.888888888889	0.458891426460772	1.08476114273071
2004	506	38	141.4	4.67886531760397	0	12.592	11.497	0.160153051797336	0.5403378572708	106.083333333333	0.207068489781584	1.81978619098663
2004	506	38	141.5	4.75056113070113	0	12.402	11.037	0.205060966544099	1.73474666738403	129.666666666667	0.129911954272336	2.01552414894104
2004	507	38.5	141.6	3.23842769243695	0	11.81	9.464	0.168074388292803	1.000017999838	128.944444444444	0.257704589377038	2.67644762992859
2005	412	38.1	141.1	9.64876742212063	0	9.745	9.739	0.527274122255208	0.519665276885035	31.9722222222222	0.045350805897284	4.78517484664917
2005	412	38.1	141.2	7.8148233037497	0	9.488	9.474	0.637238573848131	0.658243875778577	38.8055555555556	0.086964076654773	5.04244470596313
2005	412	38.2	141.1	9.68897348392187	0	9.682	9.679	0.579379840864351	0.604511372928584	24.2777777777778	0.129978041071236	4.28221595287323
2005	412	38.2	141.2	6.40205797362674	0	9.391	9.373	0.641813835936871	0.669532672839796	35.3055555555556	0.0900777371217597	4.08807790279388
2005	412	38.2	141.3	6.73394352991265	0	9.112	9.084	0.583462937983211	0.62210690399641	42.3055555555556	0.0901631751000272	3.51022624969482
2005	413	37.9	141	13.5697414985413	0	9.856	9.861	0.448848526788269	0.454437014337522	26.3055555555556	0.0891157555213841	6.58584785461426
2005	413	37.9	141.1	9.75956101903912	0	9.68	9.684	0.488594924247069	0.495685384089546	34.1111111111111	0.0594801880163462	3.32746529579163
2005	413	37.9	141.2	0.856100828415303	0	9.457	9.459	0.702453557183677	0.719978471900374	45.7777777777778	0.133608530985228	5.40841746330261
2005	413	38	141	10.1533277571708	0	9.926	9.932	0.241867732448957	0.24174573419194	30.1111111111111	0.056161717030225	4.47660112380981
2005	413	38	141.1	14.7695819298438	0	9.788	9.795	0.357505244716773	0.357314987091223	34.7777777777778	0.0407329911624753	4.3828444480896
2005	413	38	141.2	5.27095969737555	0	9.569	9.575	0.647019319649731	0.661075638637516	41.6111111111111	0.111556144144857	4.10862863063812
2005	413	38.1	141.2	0.425254292414239	0	9.462	9.469	0.621522324619157	0.633044232261854	38.8055555555556	0.086964076654773	5.04244470596313
2005	414	37.9	141.2	11.7190712856895	2	10.067	9.569	0.348116359856872	0.706045324324154	45.7777777777778	0.133608530985228	5.40841746330261
2005	414	37.9	141.3	14.5361069180143	22	9.807	9.103	0.543341513230859	0.688377803244702	75.6111111111111	0.274641320668463	6.96413993835449
2005	414	37.9	141.4	2.26965588509898	2	9.529	8.899	0.150651916682132	0.259433999313891	115.194444444444	0.206699591418645	7.66749143600464
2005	414	38	141.2	5.13102808419362	0	10.057	9.703	0.382732282411609	0.5801241246492	41.6111111111111	0.111556144144857	4.10862863063812
2005	414	38	141.3	8.10088998658159	1	9.799	9.289	0.381662154267357	0.784786595196425	68.5833333333333	0.262420487283761	5.19157791137695
2005	414	38	141.4	1.35227732011179	1	9.678	8.922	0.27093357119412	0.529046311772419	106.083333333333	0.207068489781584	6.31606674194336
2005	415	38.1	141.2	0.78693832053021	0	10.347	9.703	0.279402934845001	0.676884776014352	38.8055555555556	0.086964076654773	5.04244470596313
2005	415	38.1	141.3	9.47270019570177	0	10.405	9.3	0.377973544047728	0.653978592921817	56.6388888888889	0.213732141131635	5.92882680892944
2005	415	38.1	141.4	11.7697828207905	0	10.055	9.081	0.435656975153618	0.516048447338038	87.1111111111111	0.234584508033906	7.22221040725708
2005	415	38.1	141.5	1.86854051750155	0	10.116	8.791	0.380255177479544	0.255501467706155	115.916666666667	0.206307802933802	5.58799266815186
2005	415	38.2	141.3	7.94116906827562	0	10.014	9.311	0.180249826629597	0.643415884168241	42.3055555555556	0.0901631751000272	3.51022624969482
2005	415	38.2	141.4	6.12133205367855	0	10.122	8.967	0.228641641001809	0.467952989091853	46.5882352941176	0.427122273144889	4.36608362197876
2005	415	38.2	141.5	1.84048770341574	0	9.86	8.853	0.168190368333028	0.295177912452813	73.7647058823529	0.645534358149898	2.8624781370163
2005	418	38	141.4	0.85921607411952	0	10.294	9.255	0.226415547169358	0.780560055344879	106.083333333333	0.207068489781584	6.31606674194336
2005	418	38	141.5	4.77313365439099	0	10.195	9.027	0.146413797164066	0.475214688325184	129.666666666667	0.129911954272336	6.60645484924316
2005	418	38	141.6	6.09019782837551	0	10.148	8.79	0.221822000712283	0.746185633740023	143.694444444444	0.0967435208894581	4.31523036956787
2005	418	38	141.7	9.54293261232275	2	10.028	8.399	0.112946890174099	0.29123358322831	166.111111111111	0.362247815560123	2.5169962644577
2005	418	38	141.8	3.36320488813489	2	10.187	9.034	1.73196795582366	3.26067861035092	220.166666666667	0.569151303308894	1.26777875423431
2005	418	38.1	141.4	3.10884003205482	0	10.108	9.473	0.272060655001785	0.493583832798443	87.1111111111111	0.234584508033906	7.22221040725708
2005	418	38.1	141.5	9.53166814990229	0	10.153	9.184	0.2527924049492	0.300541178542976	115.916666666667	0.206307802933802	5.58799266815186
2005	418	38.1	141.6	13.0139647170664	0	10.088	9.258	0.16463899902514	0.363902459458575	138.25	0.114042694548982	3.08454155921936
2005	418	38.1	141.7	9.62878779575179	0	10.068	8.907	0.171172427686236	0.798446616875543	162.111111111111	0.304772987841179	2.46324169635773
2005	418	38.1	141.8	1.56152285516731	0	9.97	8.744	0.865520074868285	1.64401946460497	211.444444444444	0.326082081542418	1.55764222145081
2005	418	38.2	141.5	4.97627250212719	0	9.943	9.237	0.288444102037119	0.455544728868638	73.7647058823529	0.645534358149898	2.8624781370163
2005	418	38.2	141.6	4.84369571101774	0	10.007	9.026	0.25302371430362	0.489780563109644	129.555555555556	0.27349468752185	2.47228938341141
2005	418	38.2	141.7	4.80982776427149	0	9.904	9.01	0.271692841274848	0.295311699734366	155.055555555556	0.25255406883001	1.7756275832653
2005	418	38.2	141.8	1.3113582383799	0	9.916	8.754	0.467268659338501	0.890586885149338	208.888888888889	0.450403770948247	1.50098514556885
2005	419	37.9	141.4	8.74969894543821	0	10.687	9.625	0.3148920449932	0.625662049352523	115.194444444444	0.206699591418645	7.66749143600464
2005	419	37.9	141.5	4.83929622691912	0	10.551	9.255	0.296445610525776	1.00829807100877	136.916666666667	0.0775434647066052	5.40053653717041
2005	419	37.9	141.6	3.90072799367447	1	10.453	8.621	0.242787973342997	1.02369135973691	146.888888888889	0.458891426460772	3.29440140724182
2005	419	37.9	141.7	1.90445251563055	0	10.49	8.293	1.56804400448457	2.7518720900507	257.333333333333	0.966612770559017	1.85509032011032
2005	419	38	141.4	3.10674125368373	0	10.568	9.336	0.385519130524024	0.790196178173497	106.083333333333	0.207068489781584	6.31606674194336
2005	419	38	141.5	4.798941098573	0	10.562	9.094	0.277238164760915	0.473207142803234	129.666666666667	0.129911954272336	6.60645484924316
2005	419	38	141.6	4.79885014990133	1	10.387	8.866	0.281232999486191	0.998462818536573	143.694444444444	0.0967435208894581	4.31523036956787
2005	419	38	141.7	3.70479341877319	0	10.328	8.302	0.650416020712897	1.25885861001147	166.111111111111	0.362247815560123	2.5169962644577
2005	422	37.8	141.1	9.62045217634313	0	10.545	10.499	0.137767920794356	0.037121422386542	34.5555555555556	0.0693801405518109	4.4666576385498
2005	422	37.8	141.2	0.943132783247972	0	10.652	10.235	0.367136214503554	0.433333589743514	48.4444444444444	0.185132253660438	4.9473876953125
2005	423	37.6	141.2	1.20488997507075	0	10.379	10.349	0.498230870179679	0.521598504599084	59.4444444444444	0.281011854922242	7.48476648330688
2005	423	37.6	141.3	2.66876104044148	2	9.94	9.891	0.479851018546382	0.973760237430139	104.777777777778	0.256464072751408	5.01237821578979
2005	423	37.7	141.2	5.12346538164763	0	10.259	10.235	0.550381685741814	0.570480499228501	54.8333333333333	0.205945655783616	4.98901164531708
2005	423	37.7	141.3	6.97919423591856	12	9.927	9.882	0.604125814710811	0.6107348033312	94.0555555555556	0.276681784834204	5.54885768890381
2005	424	37.8	141.1	1.52577239521715	0	10.753	10.424	0.289006920332369	0.290688837074972	34.5555555555556	0.0693801405518109	4.4666576385498
2005	424	37.8	141.2	17.6563332973842	2	10.508	10.092	0.516189887541397	0.81492392282961	48.4444444444444	0.185132253660438	4.9473876953125
2005	424	37.8	141.3	14.9756530269442	23	10.237	9.623	0.258936285599373	0.758662639122291	84.1666666666667	0.267434460334776	5.58063697814941
2005	424	37.8	141.4	7.49637255184566	3	10.27	9.355	0.118067777145164	1.09165012710117	121.833333333333	0.194421476103848	5.98396444320679
2005	424	37.8	141.5	4.78521368841094	1	10.241	8.555	0.286085651510172	0.906093262308025	138	0.0405319776576178	5.96724081039429
2005	424	37.8	141.6	3.55558474334674	1	10.104	8.638	0.312123373043417	0.355562933951221	184.75	0.8742272327317	2.68435978889465
2005	425	37.6	141.3	1.01696950242881	0	10.316	10.047	0.349143237081861	1.00779412580149	104.777777777778	0.256464072751408	5.01237821578979
2005	425	37.6	141.4	4.8111010347773	0	10.388	9.755	1.09384505301254	0.779231672867576	131.722222222222	0.0858525462794031	5.57299089431763
2005	425	37.6	141.5	4.69407633847517	0	10.667	9.496	0.8093633300317	1.54192250129506	150.361111111111	0.475105847084693	2.96338796615601
2005	425	37.7	141.3	2.88324671886297	1	10.56	9.432	0.568000880281008	1.37180537978242	94.0555555555556	0.276681784834204	5.54885768890381
2005	425	37.7	141.4	6.33404903680025	0	9.959	8.943	0.523450093132097	0.450720534255985	127.694444444444	0.126791387560417	5.18460369110107
2005	425	37.7	141.5	11.711200967222	2	10.04	9.125	0.76252475369656	0.753042495480833	140.666666666667	0.136513507727055	2.92461109161377
2005	425	37.7	141.6	4.31710829416637	0	10.719	9.24	0.751896934426522	1.50813427784133	216.527777777778	0.858032034022109	1.26641798019409
2005	425	37.8	141.6	0.366646374880002	0	10.14	8.918	0.91836212901012	0.38195811288674	184.75	0.8742272327317	2.68435978889465
2005	426	38.2	141.6	9.44232693359619	0	10.543	9.552	0.294716813229242	0.516725265494151	129.555555555556	0.27349468752185	2.47228938341141
2005	426	38.2	141.7	5.51638626290842	0	10.662	9.088	0.223807953388614	1.13371072148057	155.055555555556	0.25255406883001	1.7756275832653
2005	426	38.2	141.8	1.72277419445267	0	10.376	8.426	0.139301830569451	1.24061355788175	208.888888888889	0.450403770948247	1.50098514556885
2005	426	38.3	141.6	12.5646039496679	0	10.537	9.138	0.275485026816341	0.460001086955236	122.722222222222	0.420707649225542	5.22835063934326
2005	426	38.3	141.7	14.3651936568351	0	10.456	8.935	0.279732014613988	0.567081122944505	155.194444444444	0.185642753072767	3.95666110515594
2005	426	38.3	141.8	5.86023543012502	1	10.498	8.572	0.123547561691842	0.864211201038264	201.722222222222	0.444166026291426	1.88896143436432
2005	426	38.4	141.6	8.18845936777549	0	10.419	9.287	0.21980218379261	0.233683546703656	120.611111111111	0.438907975112166	5.22875118255615
2005	426	38.4	141.7	9.59087800940232	0	10.385	9.053	0.207280003859513	0.349452428808271	158	0.171275280658724	1.87133997678757
2005	426	38.4	141.8	4.24913922373549	0	10.268	8.941	0.218215489825996	0.22388613177238	201.083333333333	0.470843870162339	1.79054570198059
2005	427	38.4	141.6	3.02415798007283	0	10.173	9.507	0.330823215630343	0.304529144746443	120.611111111111	0.438907975112166	5.22875118255615
2005	427	38.4	141.7	2.35265852935888	0	10.32	8.978	0.314085975490788	0.648235296786592	158	0.171275280658724	1.87133997678757
2005	427	38.4	141.8	2.0522933046883	0	10.372	8.86	0.316697016089512	0.255548429852347	201.083333333333	0.470843870162339	1.79054570198059
2005	427	38.5	141.6	5.67514676095727	0	10.206	9.302	0.167764716195032	0.554358187456451	128.944444444444	0.257704589377038	3.04773235321045
2005	427	38.5	141.7	9.52339840158361	0	10.233	8.899	0.174427635425125	0.648027777182429	160.527777777778	0.18827748006456	3.34791398048401
2005	427	38.5	141.8	4.5128798056629	0	10.177	8.654	0.329297737617495	0.239676865800602	201.166666666667	0.457321299321087	1.96050333976746
2005	427	38.6	141.6	4.24802742094329	0	10.102	9.244	0.115316954521008	0.306776791821023	122.416666666667	0.323217268823762	6.14385175704956
2005	427	38.6	141.7	8.81489422298738	0	10.148	8.984	0.261736508725857	0.381601886787788	158.472222222222	0.215626107957356	2.89282774925232
2005	427	38.6	141.8	4.69955048223875	1	10.043	8.878	0.279646205052026	0.18585209172888	197.833333333333	0.407286892564396	2.29372572898865
2007	410	38.1	141.1	11.5209514197067	0	11.465	11.327	0.875885837309864	0.931649075564398	31.9722222222222	0.045350805897284	1.24793684482574
2007	410	38.1	141.2	8.7662327463469	0	11.842	11.731	0.980355547747856	1.07071751643466	38.8055555555556	0.086964076654773	1.49881845712662
2007	410	38.2	141.1	12.3092540943923	0	11.164	11.015	0.53221893991101	0.567003527325889	24.2777777777778	0.129978041071236	2.6299774646759
2007	410	38.2	141.2	13.4933400233954	0	11.414	11.264	1.10087646900095	1.16428905345709	35.3055555555556	0.0900777371217597	2.63862398266792
2007	410	38.2	141.3	1.94499180709021	0	11.764	11.702	1.16257687917832	1.29728948195844	42.3055555555556	0.0901631751000272	3.06843721866608
2007	411	37.9	141	5.0262831599426	0	12.001	11.96	1.05855467501684	1.13689269502447	26.3055555555556	0.0891157555213841	0.985824644565582
2007	411	37.9	141.1	9.58517512170902	1	12.316	12.274	1.00483481229504	1.03457044226094	34.1111111111111	0.0594801880163462	1.16637599468231
2007	411	37.9	141.2	2.89506140250532	1	12.643	12.616	1.19017183633289	1.23602588969649	45.7777777777778	0.133608530985228	1.308986723423
2007	411	38	141	16.785258709773	0	11.683	11.633	0.61922855231328	0.637410385858279	30.1111111111111	0.056161717030225	1.04378616809845
2007	411	38	141.1	9.5842254814213	0	11.942	11.891	0.944409339216847	0.975950818432977	34.7777777777778	0.0407329911624753	1.0613921880722
2007	411	38	141.2	4.15775152061293	0	12.148	12.109	0.940223377714042	0.973943016813612	41.6111111111111	0.111556144144857	1.49055367708206
2007	412	37.8	141.1	0.0512661691608584	0	13.068	12.803	0.700117847222881	0.792535172721061	34.5555555555556	0.0693801405518109	1.24762666225433
2007	412	37.9	141	4.82821185345239	0	12.527	12.155	0.934114018736469	1.06547641926042	26.3055555555556	0.0891157555213841	0.985824644565582
2007	412	37.9	141.1	9.60067416580903	0	12.715	12.405	0.807401387167498	0.945644753594076	34.1111111111111	0.0594801880163462	1.16637599468231
2007	412	37.9	141.2	15.4741832526661	18	12.956	12.715	1.01057063088138	1.18762157272424	45.7777777777778	0.133608530985228	1.308986723423
2007	412	37.9	141.4	2.90973647852823	11	13.312	13.143	1.03829523739638	1.14447061998113	115.194444444444	0.206699591418645	0.949700891971588
2007	412	38	141.2	5.92280311734478	0	12.537	12.235	0.827453926209791	0.970155142232416	41.6111111111111	0.111556144144857	1.49055367708206
2007	412	38	141.3	5.16107432458891	4	12.742	12.49	0.991042380526684	1.12502844408486	68.5833333333333	0.262420487283761	1.22877728939056
2007	412	38	141.4	1.73283944844612	0	12.663	12.43	0.930421409899836	1.06907904291498	106.083333333333	0.207068489781584	0.857755184173584
2007	413	38	141.2	5.64976370149017	0	12.511	12.316	0.770924769351718	0.92548473785363	41.6111111111111	0.111556144144857	1.49055367708206
2007	413	38	141.3	12.8761136287927	0	12.728	12.621	0.945892700045835	1.14169172721887	68.5833333333333	0.262420487283761	1.22877728939056
2007	413	38	141.4	6.62966409310796	0	12.743	12.662	0.792626015217771	1.32301360537222	106.083333333333	0.207068489781584	0.857755184173584
2007	413	38.1	141.2	5.65527363965547	0	12.163	11.934	0.623862965722441	0.912585886369059	38.8055555555556	0.086964076654773	1.49881845712662
2007	413	38.1	141.3	15.8686270181449	0	12.379	12.174	0.768731422539757	0.793939544297927	56.6388888888889	0.213732141131635	1.74231147766113
2007	413	38.1	141.4	11.6721452949722	0	12.681	12.316	0.860563187685833	2.42560363621099	87.1111111111111	0.234584508033906	1.2343772649765
2007	413	38.1	141.5	1.03270651580445	0	12.094	10.231	1.15912941469018	3.62600882514094	115.916666666667	0.206307802933802	0.887224912643433
2007	416	38.2	141.3	0.00799005777654995	0	11.795	11.821	1.63492690968128	1.5978563765245	42.3055555555556	0.0901631751000272	3.06843721866608
2007	416	38.2	141.4	3.4434971578495	0	10.194	10.247	2.55444808128879	2.98254958047641	46.5882352941176	0.427122273144889	2.99134576320648
2007	418	38	141.4	2.56537625588433	0	10.858	10.868	4.24738001596278	5.35671634492625	106.083333333333	0.207068489781584	0.857755184173584
2007	418	38	141.5	4.81931527507256	0	9.315	8.4	2.46523366032512	3.55036969905952	129.666666666667	0.129911954272336	0.856580913066864
2007	418	38	141.6	4.4220334202597	0	9.274	8.238	0.271449811199051	0.29133657511545	143.694444444444	0.0967435208894581	0.525129497051239
2007	418	38.1	141.5	9.02731258847099	0	9.519	8.983	0.498963926551811	0.9579316259525	115.916666666667	0.206307802933802	0.887224912643433
2007	418	38.1	141.6	10.0181481913104	0	10.095	9.653	0.462058437862571	0.97753005068898	138.25	0.114042694548982	0.54499077796936
2007	418	38.1	141.7	10.9566992768677	1	9.966	9.501	0.663127438732557	0.598077754142385	162.111111111111	0.304772987841179	0.563748061656952
2007	418	38.1	141.8	1.45156435075613	1	9.478	9.069	0.4146287496062	0.404283316499704	211.444444444444	0.326082081542418	0.549513578414917
2007	418	38.2	141.6	1.15928903299597	0	9.391	9.067	0.570377068262742	1.05846350905452	129.555555555556	0.27349468752185	0.799339234828949
2007	418	38.2	141.7	8.40365011650309	0	9.334	8.285	0.482283111875171	0.659643843297274	155.055555555556	0.25255406883001	0.55824002623558
2007	418	38.2	141.8	2.34248374522148	0	9.302	8.476	0.31104019032916	1.11318282415783	208.888888888889	0.450403770948247	0.562424004077911
2007	420	37.9	141.4	4.17953090379975	0	12.342	12.275	4.24546169456279	5.20671105401481	115.194444444444	0.206699591418645	0.949700891971588
2007	420	37.9	141.5	4.79793495708823	0	10.413	9.912	3.23636740806726	6.21923982493037	136.916666666667	0.0775434647066052	0.705900251865387
2007	420	37.9	141.6	4.41094856439561	0	10.647	8.335	1.93785551576995	1.54363985437018	146.888888888889	0.458891426460772	0.588862240314484
2007	420	38	141.4	2.56992813995399	0	10.343	9.486	3.22431791236534	4.85869745919624	106.083333333333	0.207068489781584	0.857755184173584
2007	420	38	141.5	4.82417544659882	0	10.426	8.345	0.501806735706089	0.179337670331694	129.666666666667	0.129911954272336	0.856580913066864
2007	420	38	141.6	5.19888981221524	1	10.086	9.665	0.745587687666581	1.66098284157302	143.694444444444	0.0967435208894581	0.525129497051239
2007	420	38	141.7	9.64341484759601	0	10.6	9.137	1.03321343390415	1.10124338817538	166.111111111111	0.362247815560123	0.577797025442123
2007	424	37.6	141.1	2.53810150178737	0	13.874	13.812	0.734605336218028	0.834642438413001	34.7222222222222	0.12443996822947	1.13826513290405
2007	424	37.6	141.2	4.89956480985604	9	13.84	13.794	0.667200119904066	0.749080770010817	59.4444444444444	0.281011854922242	1.29015105962753
2007	424	37.6	141.3	2.69680051355331	6	13.914	13.801	0.472461638654399	0.43370266312302	104.777777777778	0.256464072751408	0.791050434112549
2007	424	37.7	141.1	14.5298902540973	0	13.495	13.405	0.615802728152451	0.710675734776416	36.25	0.11761645567604	1.23468708992004
2007	424	37.7	141.2	13.2298095324009	4	13.523	13.371	0.545954210534181	0.615405557335974	54.8333333333333	0.205945655783616	1.10026456415653
2007	424	37.7	141.3	9.97937520540664	9	13.63	13.605	0.822246921550941	0.985176633908864	94.0555555555556	0.276681784834204	0.62583863735199
2007	424	37.8	141.1	16.9354948151395	0	13.276	13.146	0.493705377730483	0.606118800236388	34.5555555555556	0.0693801405518109	1.24762666225433
2007	424	37.8	141.2	1.3539318387483	0	13.311	13.212	0.491082477797773	0.488976482052051	48.4444444444444	0.185132253660438	1.42229604721069
2007	425	37.8	141.2	8.35177292831504	3	13.172	13.199	0.335292409696371	0.933743540807646	48.4444444444444	0.185132253660438	1.42229604721069
2007	425	37.8	141.3	14.3983754363763	24	12.946	12.371	1.80661921831912	4.91793940588942	84.1666666666667	0.267434460334776	1.02916932106018
2007	425	37.8	141.4	9.31142347661392	3	12.045	8.971	1.42920992160004	2.90933205392578	121.833333333333	0.194421476103848	0.761183321475983
2007	425	37.8	141.5	9.61139298596806	3	11.921	9.914	0.452627882481847	0.956420409652575	138	0.0405319776576178	0.586137592792511
2007	425	37.8	141.6	6.24498947598043	2	11.719	9.775	0.189707669850219	2.56879680006029	184.75	0.8742272327317	0.532469570636749
2007	426	38.2	141.6	0.981016326416301	0	10.348	9.755	0.987672010335416	0.572763476489205	129.555555555556	0.27349468752185	0.799339234828949
2007	426	38.2	141.7	7.13678712979047	0	10.577	9.83	1.2213124088455	0.438456383235551	155.055555555556	0.25255406883001	0.55824002623558
2007	426	38.2	141.8	3.28682678785132	0	9.578	9.317	0.998227428996019	0.756635975882723	208.888888888889	0.450403770948247	0.562424004077911
2007	426	38.3	141.6	9.85180963340506	0	10.843	9.835	0.570828345476992	0.446753847213429	122.722222222222	0.420707649225542	0.622733116149902
2007	426	38.3	141.7	5.64517907576787	0	9.68	9.436	0.219428803943329	0.900871799980442	155.194444444444	0.185642753072767	0.576081544160843
2007	426	38.3	141.8	3.26879445944637	0	10.625	9.194	0.109110036201992	0.197040604952381	201.722222222222	0.444166026291426	0.557460486888885
2007	426	38.4	141.6	8.81983005323508	0	9.955	9.82	0.859098364566014	0.388938298448483	120.611111111111	0.438907975112166	0.817323923110962
2007	426	38.4	141.7	6.3746412283472	0	10.552	9.197	0.382831555648173	0.358131260852777	158	0.171275280658724	0.590116053819656
2007	427	38.5	141.6	3.24267997960054	0	9.795	9.731	0.154353490404331	0.136623570440828	128.944444444444	0.257704589377038	0.551806151866913
