# Supplementary material for: What makes Sanriku waters the southernmost habitat of northern fur seals? Winter–spring habitat use in relation to oceanographic environments
Source: PLoS One. 2023 Jun 21;18(6):e0287010. doi: 10.1371/journal.pone.0287010 (PMC10284389; doi:10.1371/journal.pone.0287010)
Supplement: S2 File — (CSV) [file pone.0287010.s004.csv]

distance	wf	ss	yy
0.25	3	1	2004
0.146185852361368	2	1	2004
0.017364817766693	2	1	2004
0.0845236523481399	2	2	2004
0.156292451395709	2	3	2004
0.0017364817766693	2	1	2004
0.3	3	3	2004
0.0623735072453278	3	3	2004
0.017364817766693	3	1	2004
0	2	3	2004
0.171010071662834	1	1	2004
0.193185165257814	1	1	2004
0.264959632116602	1	3	2004
0.0749213186831824	1	2	2004
0.25357095704442	2	3	2004
0.0584743409445474	1	1	2004
0.0584743409445474	1	9	2004
0.0684040286651337	2	1	2004
0.463525491562421	2	1	2004
0.513030214988503	2	1	2004
0.0967687582398671	2	2	2004
0.0435778713738291	2	9	2004
0.0776457135307562	2	2	2004
0.0694592710667721	2	1	2004
0.0695865504800327	2	2	2004
0.00697989934050019	0	2	2004
0.0463525491562421	0	8	2004
0.38035643556663	2	3	2004
0.281907786235773	2	4	2004
0.163830408857798	3	2	2004
0.0104671912485888	3	2	2004
0	4	2	2004
0.14386796006773	4	1	2004
0.017364817766693	4	4	2004
0.0311867536226639	4	3	2004
0.0572426986129634	3	3	2004
0.105983852846641	3	5	2004
0.0766044443118978	4	3	2004
0.5	4	2	2004
0.0034899496702501	3	2	2004
0.12036300463041	4	1	2004
0.044990210868773	2	6	2004
0.14142135623731	4	5	2004
0.2	4	1	2004
0.0139173100960065	4	1	2004
0.0684040286651337	4	1	2004
0.1	4	6	2004
0.1	4	8	2004
0.0365608030215442	4	15	2004
0.0130733614121487	4	6	2004
0	4	8	2004
0.105983852846641	3	30	2004
0.0415823381635519	3	2	2004
0.0342020143325669	3	15	2004
0.0556692403840262	4	20	2004
0.226995249869773	4	20	2004
0.140841468835767	4	20	2004
0.16904730469628	4	8	2004
0.0694592710667721	4	10	2004
0.2	4	8	2004
0.0104671912485888	3	8	2004
0.1	4	12	2004
0.0139173100960065	4	8	2004
0.3	4	8	2004
0.1	4	6	2004
0.257115043874616	4	4	2004
0.05	4	6	2004
0.0939692620785908	4	3	2004
0.0992546151641322	4	12	2004
0.0342020143325669	4	8	2004
0.017364817766693	4	3	2004
0.00435778713738291	4	6	2004
0.0207911690817759	4	8	2004
0.0657556720183616	3	2	2004
0.0342020143325669	3	5	2004
0.0684040286651337	3	13	2004
0.0572426986129634	3	10	2004
0.149429204713762	3	1	2004
0.0938943125571782	2	6	2004
0.3	2	3	2004
0.05	4	3	2004
0.192836282905962	4	5	2004
0.1	4	3	2004
0.449951326780577	4	8	2004
0.0130733614121487	3	7	2004
0.212132034355964	3	15	2004
0.136808057330267	3	5	2004
0.229813332935693	4	5	2004
0.17364817766693	2	7	2004
0.273511789942492	2	5	2004
0.167757871041224	2	1	2004
0.257115043874616	3	6	2004
0.0260472266500395	4	2	2004
0.18126155740733	2	6	2004
0	2	5	2004
0.123606797749979	2	5	2004
0.102606042997701	2	7	2004
0.128557521937308	2	6	2004
0.0347296355333861	2	6	2004
0.0776457135307562	2	10	2004
0.0969619240492674	2	2	2004
0.0939692620785908	2	10	2004
0.176335575687742	2	5	2004
0.017364817766693	2	6	2004
0.0104698490107503	2	5	2004
0.125	2	2	2004
0.0342020143325669	2	1	2004
0.0938943125571782	2	4	2004
0.017364817766693	2	5	2004
0.0154508497187474	2	3	2004
0.984807753012208	2	6	2004
0.173205080756888	2	2	2004
0.393923101204883	2	10	2004
0.0556692403840262	2	24	2004
0.0348622970990633	2	6	2004
0.136755894971246	2	5	2004
0.0954044976882724	2	10	2004
0.0556692403840262	2	13	2004
0.0209343824971775	2	12	2004
0.0522642316338267	2	8	2004
0.0868240888334652	2	12	2004
0.0261679781214719	2	7	2004
0	3	3	2004
0.0642787609686539	3	7	2004
0.0866025403784439	3	12	2004
0.00523359562429438	3	3	2004
0.0623735072453278	3	12	2004
0.0520944533000791	2	10	2004
0.104188906600158	2	10	2004
0.154508497187474	2	10	2004
0.0157007868728831	2	6	2004
0.00697989934050019	2	6	2004
0.1	2	2	2004
0.0868240888334652	4	6	2004
0.1	3	3	2004
0.0347296355333861	4	4	2004
0.2	4	4	2004
0.0279596451735373	3	1	2004
0.075	3	6	2004
0.173205080756888	3	2	2004
0.191511110779745	3	3	2004
0	3	5	2004
0.0857167300702112	3	3	2004
0.1	3	9	2004
0.0139173100960065	3	8	2004
0.15	3	10	2004
0.0342020143325669	3	3	2004
0.229813332935693	3	3	2004
0	3	20	2004
0.0342020143325669	3	12	2004
0	3	8	2004
0.0374606593415912	2	12	2004
0.0104528463267653	2	8	2004
0.0342020143325669	2	5	2004
0.05	2	10	2004
0.05	2	2	2004
0.0766044443118978	2	12	2004
0.0939692620785908	2	5	2004
0.0258819045102521	2	2	2004
0.017364817766693	2	1	2004
0.0766044443118978	2	3	2004
0.0422618261740699	2	2	2004
0.05	2	1	2004
0.00697989934050019	3	2	2004
0.05	3	2	2004
0.0684040286651337	3	2	2004
0.1	3	2	2004
0.15	3	30	2004
0.15	3	28	2004
0.257115043874616	3	26	2004
0.192836282905962	3	18	2004
0.102606042997701	3	6	2004
0.0845236523481399	2	3	2004
0.102606042997701	2	12	2004
0.0684040286651337	2	10	2004
0.153208888623796	2	8	2004
0.108927807003005	2	20	2004
0.3	2	10	2004
0.128557521937308	2	1	2004
0.25	2	3	2004
0.0868240888334652	2	1	2004
0.15	2	1	2004
0.114715287270209	2	1	2004
0.112475527171933	2	2	2004
0.1	2	1	2004
0.0684040286651337	2	1	2004
0.212132034355964	1	1	2005
0.15	3	3	2005
0.383022221559489	3	2	2005
0	3	2	2005
0.0520944533000791	3	6	2005
0.00871557427476582	3	1	2005
0.15	3	1	2005
0.32139380484327	3	6	2005
0.3	3	1	2005
0	3	2	2005
0	3	1	2005
0.00871557427476582	3	1	2005
0.212132034355964	1	1	2005
0.14142135623731	1	2	2005
0	1	1	2005
0.212132034355964	1	3	2005
0.0719339800338651	1	1	2005
0.0642787609686539	1	1	2005
0.1	1	3	2005
0.0342020143325669	1	1	2005
0.017364817766693	1	2	2005
0.5	2	1	2005
0.353553390593274	2	1	2005
0.8	3	1	2005
0.282842712474619	3	5	2005
0.689365427108546	3	3	2005
0.229813332935693	2	3	2005
0.353553390593274	2	1	2005
0.0261467228242975	3	2	2005
0.212132034355964	3	3	2005
0.281907786235773	3	1	2005
0.2	4	3	2005
0.0433012701892219	3	2	2005
0.0684040286651337	4	1	2005
0.0984807753012208	4	3	2005
0.1	4	1	2005
0	4	2	2005
0.229813332935693	4	4	2005
0.1	4	6	2005
0.01	3	1	2005
0.0342020143325669	4	1	2005
0.375877048314363	4	2	2005
0.0342020143325669	4	5	2005
0.0939692620785908	4	1	2005
0.005	4	1	2005
0.032139380484327	4	1	2005
0.05	4	6	2005
0.128557521937308	4	1	2005
0.0187938524157182	4	2	2005
0.02	4	1	2005
0.0347296355333861	4	4	2005
0.01	4	1	2005
0.01	3	3	2005
0	3	2	2005
0.0694592710667721	3	3	2005
0	3	4	2005
0.005	3	1	2005
0.005	3	6	2005
0	3	1	2005
0.02	3	15	2005
0.1	3	1	2005
0.00342020143325669	3	2	2005
0.00684040286651337	3	8	2005
0.03	3	6	2005
0.295442325903662	3	11	2005
0.692820323027551	3	6	2005
0.964181414529809	3	5	2005
0.514230087749231	4	4	2005
0.2	4	3	2005
0.102606042997701	4	4	2005
0.102606042997701	4	2	2005
0.1	4	3	2005
0.229813332935693	4	1	2005
0.4	4	2	2005
0.153208888623796	4	3	2005
0.0212132034355964	4	1	2005
0.032139380484327	4	4	2005
0.4	4	1	2005
0.005	4	1	2005
0.01	3	1	2005
0.025	3	3	2005
0.00642787609686539	2	1	2005
0.295442325903662	4	2	2005
0.187938524157182	4	3	2007
0.0984807753012208	4	2	2007
0.15	2	9	2007
0.0174311485495316	3	14	2007
0.0342020143325669	2	1	2007
0.0642787609686539	3	3	2007
0.3	3	16	2007
0.128557521937308	3	5	2007
0.12940952255126	2	5	2007
0.239414100327968	2	5	2007
0.1	2	6	2007
0	2	1	2007
0.15	2	6	2007
0	2	1	2007
0.1	1	3	2007
0.239414100327968	1	5	2007
0.996194698091746	1	10	2007
0.3	2	7	2007
0.383022221559489	2	4	2007
0.0984807753012208	3	3	2007
0.0347296355333861	3	2	2007
0.0707106781186548	2	5	2007
0.173205080756888	3	5	2007
0.1	4	1	2007
0.212132034355964	3	3	2007
0.1	4	7	2007
0.15	4	1	2007
0.494974746830583	4	6	2007
0.25	4	4	2007
0.3	4	3	2007
0.05	4	4	2007
0.05	4	5	2007
0.0642787609686539	4	4	2007
0.102606042997701	4	2	2007
0.0342020143325669	4	1	2007
0.0347296355333861	4	2	2007
0.017364817766693	4	3	2007
0.017364817766693	4	5	2007
0.14142135623731	2	2	2007
0.0766044443118978	2	6	2007
0.153208888623796	2	7	2007
0.14142135623731	2	9	2007
0.0342020143325669	2	1	2007
0.0520944533000791	2	5	2007
0.05	2	1	2007
0.0642787609686539	2	5	2007
0.05	3	4	2007
0.0684040286651337	3	3	2007
0.0866025403784439	3	1	2007
0.3	3	8	2007
0.2	3	3	2007
0.25	3	6	2007
0.102606042997701	3	2	2007
0.0707106781186548	1	1	2007
0.017364817766693	1	2	2007
0.0347296355333861	1	4	2007
0.0342020143325669	3	1	2007
0.0342020143325669	3	1	2007
0.0984807753012208	3	1	2007
0.0642787609686539	3	3	2007
0.017364817766693	3	15	2007
0.00871557427476582	2	1	2007
0.0776457135307562	3	8	2007
0.00258819045102521	3	4	2007
0.0347296355333861	3	4	2007
0.00573576436351046	2	5	2007
0.0347296355333861	2	5	2007
0.0684040286651337	2	5	2007
0.005	2	1	2007
0	2	1	2007
0.1	1	3	2007
0.102606042997701	1	10	2007
0.494974746830583	3	3	2007
0.102606042997701	3	1	2007
0.102606042997701	3	3	2007
0.1	4	5	2007
0.0684040286651337	4	1	2007
0.05	4	2	2007
0.0684040286651337	4	2	2007
0.0342020143325669	4	3	2007
0.0684040286651337	4	2	2007
0.0573576436351046	4	3	2007
0.0347296355333861	4	5	2007
0.05	4	2	2007
0.05	4	5	2007
0.0684040286651337	4	6	2007
0.0573576436351046	4	1	2007
0.0684040286651337	4	1	2007
0.05	3	1	2007
0.05	2	1	2007
0.128557521937308	2	5	2007
0.0984807753012208	2	8	2007
0.0707106781186548	2	1	2007
0.1	2	1	2007
0.017364817766693	2	5	2007
0.05	2	1	2007
0.0422618261740699	2	4	2007
0.0342020143325669	3	3	2007
0.05	3	2	2007
0.05	3	3	2007
0.128557521937308	3	1	2007
